# Supplementary material for: Enzymatic Modification of Flavonoids: Implications for Bioavailability, Bioactivity, and Therapeutic Potential Based on a Systematic Review and Bioinformatics Analysis
Source: Antioxidants (Basel). 2026 Apr 24;15(5):539. doi: 10.3390/antiox15050539 (PMC13203810; doi:10.3390/antiox15050539)
Supplement: Supplementary file 1 [file antioxidants-15-00539-s001.zip]

Archive with 2 entries (2 files):
- Supplementary_File_S1_PRISMA 2020 checklist.pdf
- Supplementary_File_S2_Search_Strategy.xlsx
