# Supplementary material for: Enzymatic Modification of Flavonoids: Implications for Bioavailability, Bioactivity, and Therapeutic Potential Based on a Systematic Review and Bioinformatics Analysis
Source: Antioxidants (Basel). 2026 Apr 24;15(5):539. doi: 10.3390/antiox15050539 (PMC13203810; doi:10.3390/antiox15050539)
Supplement: Supplementary file 1 [file antioxidants-15-00539-s001.zip › Supplementary_File_S2_Search_Strategy.xlsx]

## Sheet: Search strategy
Boolean Search Strategy Used	PubMed	Selected for full-text review	Web of Science	Selected for full-text review	ScienceDirect	Selected for full-text review	Scopus	Selected for full-text review	MDPI	Selected for full-text review	Springer Nature	Selected for full-text review	Total records per database	Total selected for full-text review
(enzymatic modification flavonoids OR enzyme-mediated modification flavonoids OR biocatalytic modification flavonoids) AND (glycosylation OR deglycosylation OR acylation OR hydroxilation OR methylation OR prenylation) AND (derivative OR "modified flavonoid" OR "flavonoid derivative") AND (bioavailability OR anticancer OR antiproliferative OR anti-inflammatory OR "therapeutic potential") AND ("in …	4	4	2	1	74	34	13	4	2	2	32	2	127	47

## Sheet: Database records
Author (Year)	Title	Database	Study type	Flavonoid / Class	Type of modification	Decision	Reason for exclusion or inclusion			Article	Reason for exclusion	Final check
Belchor et al. (2017)	Evaluation of Rhamnetin as an Inhibitor of the Pharmacological Effect of Secretory Phospholipase A2	PubMed	In vitro and in vivo	Rhamnetin	Natural methylation (non-enzymatic)	Excluded	The study evaluates the biological activity of a methylated flavonoid; however, it does not describe an enzyme-mediated modification process.			Belchor et al. (2017)	No enzymatic modification (natural methylation)	Reports considered: 47
Papaj et al. (2020)	Structure–bioavailability relationship study of genistein derivatives with antiproliferative activity	PubMed	In vitro and in vivo	Genistein	Chemical synthesis derivatives	Excluded	The structural modifications of the flavonoids were performed by chemical synthesis, without the involvement of enzymatic biocatalysis.			Papaj et al. (2020)	Chemical synthesis only	Duplicate records removed: 1
Möller et al. (2022)	Analogues of Natural Chalcones as Efficient Inhibitors of AKR1C3	PubMed	In vitro (enzymatic assay) and molecular docking	Chalcones (analogues)	Chemical synthesis of analogues	Excluded	The study involves enzyme inhibition assays; however, it does not address enzymatic modification of flavonoids, but rather a pharmacological bioassay, not enzymatic biotransformation.			Möller et al. (2022)	Chemical synthesis only	Full-text articles assessed for eligibility: 46
Tian et al. (2025)	Enzymatic synthesis and mechanistic insights into the hepatoprotective effects of α-monoglucosyl rutin	PubMed	Enzymatic and in vivo	Rutin	Enzymatic glycosylation	Included	The study describes the enzymatic synthesis of the flavonoid and comprehensively evaluates its biological effects in an in vivo model.			Xue et al. (2024)	Review article	Reports excluded: 36
Liu et al. (2022)	Enzymatic glucosylation of citrus flavonoids to enhance their bioactivity and taste as new food additives	Web of Science	Enzymatic and in vitro	Citrus flavonoids (naringin, hesperidin, rutin, and derivatives)	Enzymatic glycosylation (CGTase; α-L-rhamnosidase)	Included	The study clearly describes the enzymatic modification of flavonoids through glycosylation, including process optimization, structural characterization of the derivatives, and evaluation of functional properties such as solubility, antioxidant activity, anti-inflammatory activity, and sensory properties.			Mu et al. (2025)	Review article	Studies included in qualitative synthesis: 10
Lee et al. (2017)	3-O-Glucosylation of quercetin enhances inhibitory effects on the adipocyte differentiation and lipogenesis	ScienceDirect	Enzymatic, in vitro, and in vivo	Quercetin	Enzymatic glycosylation (3-O-glucosylation)	Included	The study clearly describes the enzymatic synthesis of quercetin 3-O-glucoside using a recombinant glycosyltransferase and evaluates its biological effects in both cellular and animal models, meeting the inclusion criteria of this review.			Saifullah et al. (2025)	Review article
Xue et al. (2024)	Factors affecting the stability of anthocyanins and strategies for improving their stability: A review	ScienceDirect	Review	Anthocyanins	Chemical and technological strategies (non-enzymatic)	Excluded	This study is a review article that discusses stability and general protection strategies, without focusing on direct enzymatic modification of flavonoids.			Milivojević et al. (2017)	No biological activity evaluated
Mu et al. (2025)	A comprehensive review of six dietary polyphenols in colorectal cancer	ScienceDirect	Review	Dietary polyphenols	Not applicable	Excluded	This study is a review article that discusses mechanisms and pharmacokinetics of dietary polyphenols, without addressing enzymatic modification of flavonoids.			Yang et al. (2026)	Review article
Saifullah et al. (2025)	A comprehensive review of structure–activity relationships of chalcone derivatives as anticancer agents	ScienceDirect	Review	Chalcones	Chemical synthesis and SAR studies	Excluded	This study is a review article focused on natural and synthetic chalcones, emphasizing structure–activity relationships and chemical synthesis, and does not address enzymatic modification of flavonoids.			Song et al. (2025)	Review article
Milivojević et al. (2017)	Highly efficient enzymatic acetylation of flavonoids	ScienceDirect	Enzymatic (process/kinetics)	Glycosylated flavonoids	Enzymatic acetylation (lipase – CALB)	Excluded	Although the study describes enzymatic modification, it does not include biological activity assays, focusing only on process development and kinetic evaluation.			Liu et al. (2025)	Review article
Yang et al. (2026)	Flavonoids as promising drug leads: structural diversity, synthetic strategies and drug-likeness optimization	ScienceDirect	Review	Flavonoids (various subclasses)	Chemical synthesis and optimization strategies	Excluded	This study is a review article focused on structural diversity, chemical synthesis, and drug-likeness optimization, and does not report experimental studies involving enzymatic modification of flavonoids.			Hallikeri et al. (2026)	Review article
Song et al. (2025)	Isoquercitrin: From natural source to clinical candidate – Synthesis, pharmacology, and metabolic safety	ScienceDirect	Review	Isoquercitrin	Biosynthesis and synthesis (including described enzymatic routes)	Excluded	This study is a review article; although it describes enzymatic routes, it does not report original experimental studies involving enzymatic modification associated with biological assays.			Terao (2017)	Review article
Liu et al. (2025)	Glycosyltransferases: Pioneering roles in agriculture and medicine	ScienceDirect	Review	Various metabolites (including flavonoids)	Enzymatic glycosylation (conceptual)	Excluded	This study is a review article focused on glycosyltransferases, without reporting original experimental studies involving enzymatic modification of flavonoids and biological activity evaluation.			Liu et al. (2024)	Review article
Garzón-Alonso et al. (2025)	Hydrolysis of flavanones from orange peel and evaluation of anticancer potential using naringinase immobilized on corn cob powder	ScienceDirect	Enzymatic and in vitro	Citrus flavanones (naringin, hesperidin, rutin)	Enzymatic deglycosylation (immobilized naringinase)	Included	The study describes enzymatic biotransformation of flavonoids using naringinase, followed by in vitro biological evaluation of anticancer potential, fully meeting the inclusion criteria of this review.			Céliz et al. (2018)	No biological activity evaluated
Hallikeri et al. (2026)	Naringinase: A comprehensive review on its characteristics, production, and biotechnological applications	ScienceDirect	Review	Flavanones and glycosylated flavonoids	Enzymatic deglycosylation (conceptual)	Excluded	This study is a review article and does not report original experimental data on enzymatic modification of flavonoids associated with biological activity evaluation.			Jeandet et al. (2020)	Review article
Terao (2017)	Factors modulating bioavailability of quercetin-related flavonoids and the consequences of their vascular function	ScienceDirect	Review	Quercetin and related flavonoids	Glycosylation and prenylation (conceptual)	Excluded	This study is a review article and does not report original experimental data on enzymatic modification of flavonoids associated with biological activity evaluation.			Zhao et al. (2019)	Review article
Liu et al. (2024)	The synthesis and bioactivity of apigenin derivatives	ScienceDirect	Review	Apigenin	Derivatives mainly obtained by chemical synthesis	Excluded	This study is a review article focused on structure–activity relationships and chemical synthesis, and does not report experimental studies involving enzymatic modification of flavonoids.			Li et al. (2024)	Not flavonoids (resveratrol – out of scope)
Yang et al. (2025)	Icaritin mimetics from regio-selective enzyme catalysis and their cytotoxic activities	ScienceDirect	Enzymatic and in vitro	Prenylated flavonoids (icaritin and derivatives)	Enzymatic prenylation (prenyltransferase AtaPT)	Included	The study reports enzymatic modification of flavonoids through prenylation and evaluates cytotoxic activity in vitro, meeting the inclusion criteria of this review.			Lu et al. (2023)	Review article
Céliz et al. (2018)	Obtaining hesperetin 7-O-glucosyl-6′′-O-laurate, a high lipophilic flavonoid ester, from Citrus waste	ScienceDirect	Enzymatic (process)	Hesperetin / citrus flavanones	Enzymatic deglycosylation and acylation	Excluded	Although the study describes enzymatic modification, it evaluates only physicochemical properties (solubility and lipophilicity), without biological activity assays.			Vazhappilly et al. (2021)	Review article
Jeandet et al. (2020)	Whole-cell biocatalytic, enzymatic and green chemistry methods for the production of resveratrol and its derivatives	ScienceDirect	Review	Resveratrol and derivatives	Enzymatic biocatalysis (conceptual)	Excluded	This study is a review article and does not report original experimental data on enzymatic modification of flavonoids associated with biological activity evaluation.			Silva et al. (2025)	Enzymatic extraction/hydrolysis only (no structural modification)
Zhao et al. (2019)	Improvement strategies for the oral bioavailability of poorly water-soluble flavonoids: An overview	ScienceDirect	Review	Various flavonoids	Pharmaceutical and structural strategies (conceptual)	Excluded	This study is a review article and does not report original experimental data on enzymatic modification of flavonoids associated with biological activity evaluation.			Lei et al. (2026)	No biological activity evaluated
Li et al. (2024)	Antioxidant properties and efficient enzymatic synthesis of lipophilic resveratrol monolaurates	ScienceDirect	Enzymatic and antioxidant assay	Resveratrol (stilbene)	Enzymatic acylation (lipases)	Excluded	Although the study involves biocatalysis and antioxidant assays, the compound studied is resveratrol, which is a stilbene and not a flavonoid, and therefore falls outside the scope of this review.			Bharathy & Thanikachalam (2025)	Review article
Lu et al. (2023)	Multidisciplinary strategies to enhance therapeutic effects of flavonoids from Epimedii Folium	ScienceDirect	Review	Flavonoids from Epimedium	Enzymatic hydrolysis and nanotechnology (conceptual)	Excluded	This study is a review article that discusses enzymatic and technological strategies but does not report original experimental data on enzymatic modification of flavonoids associated with biological activity evaluation.			Xu et al. (2016)	Review article
Vazhappilly et al. (2021)	Current methodologies to refine bioavailability, delivery, and therapeutic efficacy of plant flavonoids in cancer treatment	ScienceDirect	Review	Various flavonoids	Biochemical modifications and delivery technologies (conceptual)	Excluded	This study is a review article and does not report original experimental data on enzymatic modification of flavonoids associated with biological activity evaluation.			Lee et al. (2023)	Review article
Wang et al. (2018)	Fermentation and complex enzyme hydrolysis for improving phenolics and bio-activities of guava leaves tea	ScienceDirect	Fermentation, enzymatic, and in vitro	Flavonoids from guava leaves	Enzymatic deglycosylation (complex enzyme hydrolysis)	Included	The study involves enzymatic modification of flavonoids through fermentation and enzymatic hydrolysis, resulting in increased aglycone content and direct evaluation of antioxidant activity and α-glucosidase inhibition, meeting the inclusion criteria of this review.			Koirala et al. (2016)	Review article
Kim et al. (2025)	Novel enzymatic synthesis of 3-Hydroxybutyryl Naringin and its molecular identification and bioactive characterization	ScienceDirect	Enzymatic and in vitro	Naringin (flavanone)	Enzymatic acylation	Included	The study reports enzyme-mediated structural modification of naringin and includes direct biological activity evaluation, meeting the inclusion criteria of this review.			Lewandowska et al. (2016)	Review article
Gutiérrez-Navarro et al. (2024)	Enzymatically acylated naringin with gut modulation potential	ScienceDirect	Enzymatic and in vitro	Naringin	Enzymatic acylation	Included	The study reports enzymatic biotransformation of naringin and evaluates its biological activity in vitro, meeting the inclusion criteria of this review.			Wang et al. (2025)	Review article
Yang et al. (2019)	Enzymatic acylation of blackcurrant anthocyanins and evaluation of lipophilic properties and antioxidant capacity	ScienceDirect	Enzymatic and in vitro	Anthocyanins	Enzymatic acylation	Included	The study reports enzymatic modification of anthocyanins and evaluates antioxidant activity and lipophilic properties, meeting the inclusion criteria of this review.			Lai et al. (2025)	Review article
Liu et al. (2022)	Enzymatic glucosylation of citrus flavonoids to enhance their bioactivity and taste as new food additives	ScienceDirect	Enzymatic and in vitro	Citrus flavonoids	Enzymatic glycosylation (CGTase)	Included	The study reports enzymatic glycosylation of citrus flavonoids and evaluates their biological activity, meeting the inclusion criteria of this review.	Duplicate		Antonopoulou et al. (2016)	Review article
Silva et al. (2025)	Revealing the phenolic profile, and antioxidant and antidiabetic properties of enzymatically hydrolyzed seriguela	ScienceDirect	Enzymatic (processing)	Flavonoids from seriguela	Release by enzymatic hydrolysis (no structural modification)	Excluded	The enzymes were used only to release flavonoids already present in the matrix, without promoting structural modification of the flavonoid molecules.			Slámová et al. (2018)	Review article
Lei et al. (2026)	The improvement in stability and coloration effect of gallic acid acylation of anthocyanins	ScienceDirect	Enzymatic	Anthocyanins	Enzymatic acylation	Excluded	The study evaluates only stability and coloration properties, without biological activity assays.			Shen et al. (2025)	No biological activity evaluated
Bharathy & Thanikachalam (2025)	Pharmacological relevance of anthocyanin derivative: A review	ScienceDirect	Review	Anthocyanins	Not applicable	Excluded	This study is a review article and does not report original experimental data on enzymatic modification of flavonoids.			Lee et al. (2025)	No targeted enzymatic structural modification
Xu et al. (2016)	Recent progress in the enzymatic glycosylation of phenolic compounds	ScienceDirect	Review	Phenolic compounds	Not applicable	Excluded	This study is a review article and does not report original experimental data on enzymatic modification of flavonoids.			Owczarek-Januszkiewicz et al. (2022)	Review article
Lee et al. (2023)	Recent trends in the modification of polyphenolic compounds using hydroxylation and glycosylation	ScienceDirect	Review	Polyphenolic compounds	Not applicable	Excluded	This study is a review article and does not report original experimental data on enzymatic modification of flavonoids.			Massi et al. (2017)	Review article
Koirala et al. (2016)	Methylation of flavonoids: chemical structures, bioactivities and biotechnological production	ScienceDirect	Review	Flavonoids	Not applicable	Excluded	This study is a review article and does not report original experimental data on enzymatic modification of flavonoids.			Iqbal et al. (2024)	Review article
Lewandowska, Fichna & Gorlach (2016)	Enhancement of anticancer potential of polyphenols by covalent modifications	ScienceDirect	Review	Polyphenols (including flavonoids)	Various covalent modifications (conceptual)	Excluded	This study is a review article and does not report original experimental data on enzymatic modification of flavonoids.			Hofer (2016)	Review article
Wang et al. (2025)	Glycosylation-driven bioactivity switching: Comparative pharmacology and translational prospects of oroxin and baicalein	ScienceDirect	Systematic/comparative review	Oroxin and baicalein (flavonoids)	Glycosylation (discussed conceptually)	Excluded	This study is a review article and does not report original experimental data on enzymatic modification of flavonoids.			Liu et al. (2022)	Duplicate
Rodríguez-García et al. (2025)	Enzymatic modification of dihydromyricetin by glucosylation and acylation, and its effect on the solubility and antioxidant activity	ScienceDirect	Enzymatic and in vitro	Dihydromyricetin (flavanonol)	Enzymatic glycosylation and acylation	Included	The study performs enzymatic structural modification of the flavonoid and evaluates the antioxidant activity of the obtained derivatives, meeting the inclusion criteria of this review.
Lai et al. (2025)	Advances in flavonoid glycosylation: Chemical and biological basis, mechanisms, physicochemical properties, and applications in the food industry	ScienceDirect	Review	Flavonoids	Glycosylation (chemical and enzymatic, conceptual)	Excluded	This study is a review article and does not report original experimental data on enzymatic modification of flavonoids.
Antonopoulou et al. (2016)	Enzymatic synthesis of bioactive compounds with high potential for cosmeceutical application	Scopus	Review	Polyphenols (including flavonoids)	Various enzymatic modifications (conceptual)	Excluded	This study is a review article and does not report original experimental data on enzymatic modification of flavonoids.
Slámová et al. (2018)	“Sweet Flavonoids”: Glycosidase-Catalyzed Modifications	Scopus	Review	Glycosylated flavonoids	Deglycosylation / transglycosylation (conceptual)	Excluded	This study is a review article and does not report original experimental data on enzymatic modification of flavonoids.
Shen et al. (2025)	Engineering of flavonoid 3′-O-methyltransferase for improved biomodification of fisetin in Escherichia coli	Scopus	Enzymatic and in vitro (microbial biocatalysis)	Fisetin (flavonol)	Enzymatic methylation (3′-O-methyltransferase)	Excluded	Although the study reports enzymatic structural modification, it focuses on metabolic engineering and production yield, without biological activity evaluation of the obtained derivative.
Lee et al. (2025)	Enzymatic transformation of secondary metabolites in Abeliophyllum distichum extract by Viscozyme® L treatment	Scopus	Enzymatic (extract processing)	Glycosylated flavonoids	Deglycosylation / release of aglycones	Excluded	The enzymatic treatment promotes the release or deglycosylation of flavonoids present in the extract, without targeted structural derivatization or biological activity evaluation of the modified flavonoid.
Owczarek-Januszkiewicz et al. (2022)	Enzymatically Modified Isoquercitrin: Production, Metabolism, Bioavailability, Toxicity, Pharmacology, and Related Molecular Mechanisms	MDPI	Review	Isoquercitrin / EMIQ (flavonol)	Enzymatic modification (EMIQ produced from rutin by enzymatic transformation, discussed conceptually)	Excluded	This study is a review article and does not report original experimental data on enzymatic modification of flavonoids and biological activity within the study itself.
Massi et al. (2017)	Research Progress in the Modification of Quercetin Leading to Anticancer Agents	MDPI	Review	Quercetin (flavonol)	Structural modifications mainly by chemical synthesis	Excluded	This study is a review article focused on chemically synthesized derivatives of quercetin and does not report original experimental data on enzymatic modification of flavonoids.
Iqbal et al. (2024)	Anticancer potential of delphinidin and its derivatives: therapeutic and mechanistic insights	Springer Nature	Review	Delphinidin and derivatives (anthocyanins)	Glycosylation, acylation, and methylation (discussed conceptually)	Excluded	This study is a review article and does not report original experimental data on enzymatic modification of flavonoids.
Hofer (2016)	Recent developments in the enzymatic O-glycosylation of flavonoids	Springer Nature	Mini-review	Flavonoids (various subclasses)	Enzymatic glycosylation (O-glycosylation)	Excluded	This study is a review article and does not report original experimental data on enzymatic modification of flavonoids.

## Sheet: Citation searching records
Author (Year)	Title	Database	Study type	Flavonoid / Class	Type of modification	Biological assay	Decision	Reason for exclusion or inclusion			Article	Reason for exclusion	Final check
Shi et al. (2021)	A comprehensive review: Biological activity, modification and synthetic methodologies of prenylated flavonoids	Citation searching	Review	Prenylated flavonoids	Prenylation (discussed conceptually)	Not applicable	Excluded	This study is a review article and does not report original experimental data on enzymatic modification of flavonoids.			Shi et al. (2021)	Review article without original experimental data	Reports considered: 37
Bisol et al. (2019)	Flavonoids as anticancer therapies: A systematic review of clinical trials	Citation searching	Systematic review	Flavonoids	Not applicable	Clinical (secondary data)	Excluded	This study is a systematic review of clinical trials and does not involve enzymatic structural modification of flavonoids.			Bisol et al. (2019)	Systematic review of clinical trials (no original experimental data)	Duplicate records removed: 3
Chu et al. (2016)	Hydroxylation of diverse flavonoids by CYP450 BM3 variants: biosynthesis of eriodictyol from naringenin and its biological activities	Citation searching	Enzymatic and in vitro	Naringenin → Eriodictyol (flavanones)	Enzymatic hydroxylation (CYP450 BM3)	Yes (antimicrobial and anticancer in vitro)	Included	The study reports enzymatic structural modification of a flavonoid and evaluates the biological activity of the obtained derivative, meeting the inclusion criteria of this review.			Wilsher et al. (2017)	Study focused on xenobiotic metabolism rather than directed enzymatic modification of flavonoids	Full-text articles assessed for eligibility: 34
Wilsher et al. (2017)	Cytochrome P450 CYP1 metabolism of hydroxylated flavones and flavonols	Citation searching	Metabolism and in vitro	Flavones and flavonols	Metabolic biotransformation (CYP1)	Yes (antiproliferative)	Excluded	The study investigates xenobiotic metabolism rather than targeted enzymatic structural modification for derivative production.			Warnakulasuriya et al. (2016)	Chemical modification (non-enzymatic esterification)	Reports excluded: 11
Dulak et al. (2024)	Novel enzymatic route to the synthesis of C-8 hydroxyflavonoids	Citation searching	Enzymatic and in vitro/in vivo	Flavonoids	Enzymatic hydroxylation (C-8)	No	Excluded	The study reports enzymatic structural modification but does not include biological activity evaluation of the obtained derivatives.			Warnakulasuriya et al. (2016)	Chemical synthesis of derivatives (non-enzymatic modification)	Studies included in qualitative synthesis: 23
Dulak et al. (2022)	Novel flavonoid C-8 hydroxylase from Rhodotorula glutinis	Citation searching	Enzymatic and in vitro	Flavanones, flavones, and flavonols	Enzymatic hydroxylation (C-8)	No	Excluded	The study focuses on enzyme identification and biotransformation but does not include biological activity evaluation of the modified flavonoids.			Lin et al. (2022)	No biological activity evaluation (technological application)
Liu et al. (2020)	Characterization of a flavonoid O-methyltransferase from Citrus reticulata and evaluation of cytotoxicity	Citation searching	Enzymatic and in vitro	Flavones and flavonols	Enzymatic methylation (O-methyltransferase)	Yes (cytotoxicity in vitro)	Included	The study reports targeted enzymatic structural modification of flavonoids and evaluates the biological activity of the obtained derivatives, meeting the inclusion criteria of this review.			Lin et al. (2023)	Review article
Hao et al. (2021)	Biotransformation of flavonoids improves antimicrobial and anti-breast cancer activities in vitro	Citation searching	Enzymatic and in vitro	Naringenin, liquiritigenin, hesperidin	Enzymatic methylation	Yes (antimicrobial and antiproliferative in vitro)	Included	The study reports enzymatic biotransformation of flavonoids and evaluates the biological activity of the obtained derivatives, meeting the inclusion criteria of this review.			Araújo et al. (2016)	Review article
Warnakulasuriya et al. (2016)	Long chain fatty acid esters of quercetin-3-O-glucoside attenuate cytotoxicity	Citation searching	Chemical and in vitro	Quercetin-3-O-glucoside	Esterification (non-enzymatic, chemical synthesis)	Yes (cytoprotective effect)	Excluded	The study involves chemical modification rather than enzymatic biocatalysis.			Li et al. (2022)	Review article without original experimental data
Warnakulasuriya et al. (2016)	Novel long chain fatty acid derivatives of quercetin-3-O-glucoside reduce cytotoxicity	Citation searching	Chemical and in vitro	Quercetin-3-O-glucoside	Chemical esterification	Yes (cytoprotective effect)	Excluded	The derivatives were obtained by chemical synthesis and are outside the scope of enzymatic modification.			Hao et al. (2021)	Duplicate
Li et al. (2021)	Enzymatic acylation of rutin with benzoic acid ester and lipophilic, antiradical, and antiproliferative properties of the acylated derivatives	Citation searching	Enzymatic and in vitro	Rutin (glycosylated flavonol)	Enzymatic acylation (lipase, benzoate ester)	Yes (antioxidant and antiproliferative)	Included	The study reports enzymatic structural modification of a flavonoid and evaluates the biological activity of the obtained derivatives, meeting the inclusion criteria of this review.			Gutiérrez-Navarro et al. (2024)	Duplicate
Chen et al. (2019)	Synthesis of Isorhamnetin-3-O-Rhamnoside by a three-enzyme cascade	Citation searching	Enzymatic and in vitro	Isorhamnetin (flavonol)	Enzymatic glycosylation (rhamnosylation; three-enzyme cascade)	Yes (cytotoxicity in vitro)	Included	The study reports targeted enzymatic synthesis of a flavonoid derivative and evaluates its biological activity, meeting the inclusion criteria of this review.			Li et al. (2021)	Duplicate
Xu et al. (2022)	Enzymatic synthesis of vitexin glycosides and their activity	Citation searching	Enzymatic and in vitro	Vitexin (C-glycosylated flavone)	Enzymatic glycosylation	Yes (antitumor activity)	Included	The study reports enzymatic synthesis of flavonoid derivatives and evaluates their biological activity, meeting the inclusion criteria of this review.			Dulak et al. (2024)	No biological activity evaluation
Hao et al. (2021)	Biotransformation of flavonoids improves antimicrobial and anti-breast cancer activities in vitro	Citation searching	Enzymatic and in vitro	Flavanones and flavones	Enzymatic methylation	Yes (antimicrobial, antiproliferative)	Included	Enzymatic biotransformation with clear improvement in biological activity.	Duplicate		Dulak et al. (2022)	No biological activity evaluation
Sekhon-Loodu et al. (2015)	Docosahexaenoic acid ester of phloridzin inhibits inflammation in THP-1 macrophages	Citation searching	Enzymatic and in vitro	Phloridzin (dihydrochalcone)	Enzymatic acylation with DHA (lipase – Novozym® 435)	Yes (anti-inflammatory)	Included	The derivative was obtained by enzymatic biocatalysis (lipase), resulting in a new flavonoid ester with direct biological evaluation in THP-1 macrophages.
Sekhon-Loodu et al. (2015)	Novel quercetin-3-O-glucoside eicosapentaenoic acid ester ameliorates inflammation and hyperlipidemia	Citation searching	Enzimático and in vitro / in vivo	Quercetin-3-O-glucoside (flavonol)	Enzymatic acylation with DHA (lipase – Novozym® 435)	Yes (anti-inflammatory, hypolipidemic)	Included	The derivative was synthesized through lipase-mediated enzymatic acylation, followed by in vitro and in vivo biological evaluation, fully meeting the inclusion criteria of this review.
Santos et al. (2023)	Kaempferol and biomodified kaempferol from Sophora japonica extract as potential anticancer agents	Citation searching	Enzymatic (hydrolysis) and in vitro	Kaempferol (flavonol)	Enzymatic deglycosylation	Yes (antitumor)	Included	Enzymatic biotransformation resulted in aglycone release followed by biological activity evaluation.
Lin et al. (2022)	Enzymatic acylation of cyanidin-3-O-glucoside in raspberry anthocyanins for intelligent packaging	Citation searching	Enzymatic and functional	Anthocyanins	Enzymatic acylation (CALB)	Yes (antioxidant activity and functional stability)	Excluded	The study focuses on functional and stability properties for packaging applications rather than biological activity in a biological model.
Lin et al. (2023)	Anthocyanins: Modified new technologies and challenges	Citation searching	Review	Anthocyanins	Not applicable	Not applicable	Excluded	Review article; does not report original experimental study.
Araújo et al. (2016)	Biocatalytic synthesis of flavonoid esters by lipases and their biological benefits	Citation searching	Review	Flavonoids (general)	Enzymatic acylation (lipases)	Not applicable	Excluded	Review article; does not report original experimental data.
Xin et al. (2019)	Biocatalytic synthesis of lipophilic baicalin derivatives as antimicrobial agents	Citation searching	Enzymatic and in vitro	Baicalin (glycosylated flavone)	Enzymatic acylation (lipase)	Yes (antimicrobial)	Included	Enzymatic synthesis of flavonoid derivatives followed by direct biological activity evaluation.
Gonzalez-Alfonso et al. (2024)	Strategy for the enzymatic acylation of the apple flavonoid phloretin based on prior α-glucosylation	Citation searching	Enzymatic and in vitro	Phloretin (dihydrochalcone)	Enzymatic glycosylation + enzymatic acylation	Yes (antioxidant, skin permeation)	Included	Two-step enzymatic strategy with functional/biological evaluation.
Li et al. (2023)	Enzymatic acylation of flavonoids from bamboo leaves: improved lipophilicity and antioxidant activity	Citation searching	Enzymatic and in vitro	Flavonoids from bamboo leaves	Enzymatic acylation	Yes (antioxidant activity)	Included	Clear enzymatic modification with antioxidant activity evaluation.
Franco et al. (2020)	Enzyme-assisted modification of flavonoids from Matricaria chamomilla	Citation searching	Enzymatic and in vitro	Flavonoids (apigenin, quercetin)	Enzymatic deglycosylation	Yes (antioxidant, enzyme inhibition)	Included	Enzymatic biotransformation with functional biological evaluation.
Gutiérrez-Navarro et al. (2024)	Enzymatically acylated naringin with gut modulation potential	Citation searching	Enzymatic and in vitro	Naringin (flavanone glycoside)	Enzymatic acylation	Yes (antioxidant activity, gut modulation)	Included	Enzymatic synthesis and direct biological evaluation of the derivatives.	Duplicate
Li et al. (2022)	Modification of flavonoids: methods and influences on biological activities	Citation searching	Review	Flavonoids (general)	Not applicable	Not applicable	Excluded	Review article without original experimental data.
Yang et al. (2018)	Enzymatic acylation of anthocyanins isolated from alpine bearberry	Citation searching	Enzymatic and in vitro	Anthocyanins	Enzymatic acylation	Yes (antioxidant activity, stability)	Included	Enzymatic acylation with functional and antioxidant evaluation.
Sudan et al. (2015)	Antiproliferative activity of long chain acylated esters of quercetin-3-O-glucoside	Citation searching	Enzymatic and in vitro	Quercetin-3-O-glucoside	Enzymatic acylation	Yes (antiproliferative activity)	Included	Enzymatic modification with strong biological evidence (antiproliferative activity).
Sobreiro et al. (2023)	Enzymatic hydrolysis of rutin: evaluation of kinetic parameters and anti-proliferative effects	Citation searching	Enzymatic and in vitro	Rutin (glycosylated flavonol)	Enzymatic deglycosylation	Yes (antiproliferative, antimutagenic)	Included	Enzymatic deglycosylation with detailed biological evaluation.
Omi et al. (2019)	Effects of enzymatically modified isoquercitrin in supplementary protein powder on athlete body composition	Citation searching	Randomized, double-blind, placebo-controlled clinical trial	Isoquercitrin (flavonol)	Enzymatic glycosylation (EMIQ – enzymatically modified isoquercitrin, oligoglycosylated derivative of quercetin)	Yes (body composition, oxidative stress)	Included	Enzymatically modified flavonoid with direct clinical evaluation in humans.
Hashizume & Tandia (2020)	The reduction impact of monoglucosyl rutin on abdominal visceral fat	Citation searching	Randomized, double-blind, placebo-controlled clinical trial	Monoglucosyl rutin (enzymatically modified rutin)	Enzymatic glycosylation (α-glucosylation)	Yes (visceral fat reduction, metabolic parameters)	Included	Enzymatically modified flavonoid with robust clinical evidence in humans.
Bondonno et al. (2019)	Enzymatically modified isoquercitrin improves endothelial function in volunteers at risk of cardiovascular disease	Citation searching	Randomized, crossover, placebo-controlled clinical trial	Isoquercitrin / quercetin (flavonol)	Enzymatic glycosylation (EMIQ – enzymatically modified isoquercitrin)	Yes (endothelial function, bioavailability)	Included	Clinical evaluation of the bioactivity and bioavailability of an enzymatically modified flavonoid.
Li et al. (2021)	Enzymatic acylation of rutin with benzoic acid ester and lipophilic, antiradical, and antiproliferative properties of the acylated derivatives	Citation searching	Enzymatic and in vitro	Rutin (glycosylated flavonol)	Enzymatic acylation (lipase-catalyzed transesterification with benzoic acid ester)	Yes (antioxidant, antiproliferative activities)	Included	Lipase-catalyzed enzymatic modification of rutin with direct biological evaluation (antioxidant and antiproliferative activities).	Duplicate
Hashizume &Tandia, 2021	Suppressive effect of a single dose of monoglucosyl rutin on postprandial blood glucose elevation: A randomized, placebo-controlled, double-blind crossover study	Citation searching	Randomized, double-blind, placebo-controlled crossover clinical trial	Monoglucosyl rutin (quercetin glycoside)	Enzymatic glycosylation (α-monoglucosylation)	Yes (postprandial glycemic response)	Included	Clinical study evaluating an enzymatically glycosylated flavonoid with relevant metabolic outcomes in humans.
Hashizume &Tandia, 2024	The beneficial effects of monoglucosyl hesperidin and monoglucosyl rutin on vascular flexibility: A randomized, placebo-controlled, double-blind, parallel-group study	Citation searching	Randomized, double-blind, placebo-controlled, parallel-group clinical trial	Monoglucosyl hesperidin and monoglucosyl rutin	Enzymatic glycosylation	Yes (vascular flexibility, inflammatory markers, bioavailability)	Included	Clinical study evaluating enzymatically glycosylated flavonoids in humans, demonstrating vascular and anti-inflammatory effects associated with improved bioavailability.
Hashizume &Tandia, 2024	Monoglucosyl rutin, a flavonoid glycoside, improves low-density lipoprotein-cholesterol levels in healthy adults: A randomized controlled trial	Citation searching	Randomized, double-blind, placebo-controlled, parallel-group clinical trial	Monoglucosyl rutin	Enzymatic glycosylation (α-monoglucosylation)	Yes (LDL-cholesterol reduction, lipid profile)	Included	Clinical study in humans demonstrating lipid-lowering effects of an enzymatically modified flavonoid, contributing to translational evidence of structural modification.
Huang et al. (2025)	Enzymatic Synthesis of Biflavonoid Glycosides with Enhanced Antitumor Activity Using Glycosyltransferase and Sucrose Synthase	Citation searching	Enzymatic and in vitro	Biflavonoids	Enzymatic glycosylation	Yes (antiproliferative activity)	Included	Enzymatic glycosylation of biflavonoids with direct comparison between aglycones and glycosylated derivatives, demonstrating structure-dependent antiproliferative activity.

## Sheet: Included studies
Article	Title	Modification	Main effect	Database	Model	Legends: I → in vitro; V → in vivo; H → humans
Tian et al., 2025	Enzymatic synthesis and hepatoprotective effects of α-monoglucosyl rutin	Enzymatic glycosylation	Antioxidant / hepatoprotective	Pubmed	I/V
Liu et al., 2022	Enzymatic glucosylation of citrus flavonoids to enhance their bioactivity and taste as new food additives	Enzymatic glycosylation	Antioxidant	Web of Science	I
Lee et al., 2017	3-O-Glucosylation of quercetin enhances inhibitory effects on adipocyte differentiation and lipogenesis	Enzymatic glycosylation	Anti-obesity / metabolic effects	Sciencedirect	I/V
Garzón-Alonso et al., 2025	Hydrolysis of flavanones from orange peel and evaluation of anticancer potential using naringinase immobilized on corn cob powder	Enzymatic deglycosylation	Antitumor / antioxidant	Sciencedirect	I
Yang et al., 2025	Icaritin mimetics from regio-selective enzyme catalysis and their cytotoxic activities	Enzymatic prenylation	Antitumor / cytotoxic	Sciencedirect	I
Wang et al., 2018	Fermentation and complex enzyme hydrolysis for improving the total soluble phenolic contents, flavonoid aglycones contents and bio-activities of guava leaves tea	Enzymatic deglycosylation	Antioxidant / antidiabetic	Sciencedirect	I
Kim et al., 2025	Novel enzymatic synthesis of 3-Hydroxybutyryl Naringin and its molecular identification and bioactive characterization	Enzymatic acylation	Antioxidant / anti-inflammatory	Sciencedirect	I
Gutiérrez-Navarro et al., 2024	Enzymatically acylated naringin with gut modulation potential	Enzymatic acylation	Antioxidant / gut modulation	Sciencedirect	I
Yang et al., 2019	Enzymatic acylation of blackcurrant (Ribes nigrum) anthocyanins and evaluation of lipophilic properties and antioxidant capacity of derivatives	Enzymatic acylation	Antioxidant	Sciencedirect	I
Rodriguez-Garcia et al., 2025	Enzymatic modification of dihydromyricetin by glucosylation and acylation	Enzymatic glycosylation + enzymatic acylation	Antioxidant	Sciencedirect	I
Omi et al., 2019	Effects of enzymatically modified isoquercitrin in supplementary protein powder on athlete body composition	Enzymatic glycosylation	Body composition changes / energy metabolism	Identified through citation searching / other sources	H
Hashizume & Tandia, 2020	The reduction impact of monoglucosyl rutin on abdominal visceral fat: A randomized, placebo-controlled, double-blind, parallel-group study	Enzymatic glycosylation	Visceral fat reduction and metabolic improvement	Identified through citation searching / other sources	H
Bondonno et al., 2019	Enzymatically modified isoquercitrin improves endothelial function in volunteers at risk of cardiovascular disease	Enzymatic glycosylation	Improved endothelial function	Identified through citation searching / other sources	H
Hao et al., 2021	Biotransformation of Flavonoids Improves Antimicrobial and Anti-Breast Cancer Activities In Vitro	Enzymatic methylation	Antimicrobial and antitumor	Identified through citation searching / other sources	I
Sekhon-Loodu et al., 2015	Docosahexaenoic acid ester of phloridzin inhibits lipopolysaccharide-induced inflammation in THP-1 differentiated macrophages	Enzymatic acylation	Anti-inflammatory	Identified through citation searching / other sources	I
Sekhon-Loodu et al., 2015	Novel quercetin-3-O-glucoside eicosapentaenoic acid ester ameliorates inflammation and hyperlipidemia	Enzymatic acylation	Anti-inflammatory and hypolipidemic	Identified through citation searching / other sources	I/V
Xin et al., 2019	Biocatalytic synthesis of lipophilic baicalin derivatives as antimicrobial agents	Enzymatic acylation	Antimicrobial	Identified through citation searching / other sources	I
Gonzalez-Afonso et al., 2024	Strategy for the enzymatic acylation of the apple flavonoid phloretin based on prior α-glucosylation	Enzymatic glycosylation + enzymatic acylation	Antioxidant and transdermal permeation	Identified through citation searching / other sources	I/V
Li et al., 2023	Enzymatic acylation of flavonoids from bamboo leaves: improved lipophilicity and antioxidant activity	Enzymatic acylation	Antioxidant	Identified through citation searching / other sources	I
Franco et al., 2020	Enzyme-assisted modification of flavonoids from Matricaria chamomilla: antioxidant activity and inhibitory effect on digestive enzymes	Enzymatic deglycosylation	Antioxidant and digestive enzyme inhibition	Identified through citation searching / other sources	I
Yang et al., 2018	Enzymatic acylation of anthocyanins isolated from alpine bearberry and evaluation of lipophilic properties and antioxidant capacity	Enzymatic acylation	Antioxidant and increased stability	Identified through citation searching / other sources	I
Sudan & Rupasinghe, 2015	Antiproliferative activity of long chain acylated esters of quercetin-3-O-glucoside in HepG2 cells	Enzymatic acylation	Antitumor / antiproliferative	Identified through citation searching / other sources	I
Sobreiro et al., 2023	Enzymatic hydrolysis of rutin: evaluation of kinetic parameters and anti-proliferative, mutagenic and anti-mutagenic effects	Enzymatic deglycosylation	Antiproliferative and antimutagenic	Identified through citation searching / other sources	I
Chu et al., 2016	Hydroxylation of diverse flavonoids by CYP450 BM3 variants: biosynthesis of eriodictyol from naringenin and its biological activities	Enzymatic hydroxylation	Antimicrobial and antitumor	Identified through citation searching / other sources	I
Liu et al., 2020	Characterization of a flavonoid 3’/5’/7-O-methyltransferase from Citrus reticulata	Enzymatic methylation	Increased cytotoxicity after methylation	Identified through citation searching / other sources	I
Li et al., 2021	Enzymatic acylation of rutin with benzoic acid ester and lipophilic, antiradical, and antiproliferative properties	Enzymatic acylation	Antioxidant and antiproliferative	Identified through citation searching / other sources	I
Chen et al., 2019	Synthesis of isorhamnetin-3-O-rhamnoside by a three-enzyme cascade	Enzymatic rhamnosylation (glycosyltransferase cascade)	Tumor cytotoxicity	Identified through citation searching / other sources	I
Xu et al., 2022	Enzymatic synthesis of vitexin glycosides and their activity	Enzymatic glycosylation	Antitumor	Identified through citation searching / other sources	I
Santos et al., 2023	Kaempferol and biomodified kaempferol from Sophora japonica extract as potential anticancer agents	Enzymatic deglycosylation	Antiproliferative activity with antitumor potential	Identified through citation searching / other sources	I
Hashizume &Tandia, 2021	Suppressive effect of a single dose of monoglucosyl rutin on postprandial blood glucose elevation: A randomized, placebo-controlled, double-blind crossover study	Enzymatic glycosylation (α-monoglucosylation of rutin)	Suppression of postprandial blood glucose elevation	Identified through citation searching / other sources	H
Hashizume &Tandia, 2024	The beneficial effects of monoglucosyl hesperidin and monoglucosyl rutin on vascular flexibility: A randomized, placebo-controlled, double-blind, parallel-group study	Enzymatic glycosylation (α-monoglucosylation of hesperidin and rutin)	Improved vascular flexibility and endothelial function	Identified through citation searching / other sources	H
Hashizume &Tandia, 2024	Monoglucosyl rutin, a flavonoid glycoside, improves low-density lipoprotein-cholesterol levels in healthy adults: A randomized controlled trial	Enzymatic glycosylation (α-monoglucosylation of rutin)	LDL-cholesterol reduction and improved lipid profile	Identified through citation searching / other sources	H
Huang et al., 2025	Enzymatic Synthesis of Biflavonoid Glycosides with Enhanced Antitumor Activity Using Glycosyltransferase and Sucrose Synthase	Enzymatic glycosylation (O-glycosylation of biflavonoids)	Increased antiproliferative activity for one glycosylated derivative (1a); increased solubility (20–980×); structure-dependent effect	Identified through citation searching / other sources	I
